# Supplementary material for: NTB-A and 2B4 Natural Killer Cell Receptors Modulate the Capacity of a Cocktail of Non-Neutralizing Antibodies and a Small CD4-Mimetic to Eliminate HIV-1-Infected Cells by Antibody-Dependent Cellular Cytotoxicity
Source: Viruses. 2024 Jul 20;16(7):1167. doi: 10.3390/v16071167 (PMC11281563; doi:10.3390/v16071167)
Supplement: Supplementary file 1 [file viruses-16-01167-s001.zip]

Archive with 1 entries (1 files):
- viruses-3079689-supplementary.pdf
